# Supplementary material for: ﻿Types matter: taxonomic status of Chanodichthys oxycephalus (Bleeker, 1871) (Cypriniformes, Xenocyprididae) and some relevant species of East Asia
Source: Zookeys. 2025 Oct 30;1257:285–303. doi: 10.3897/zookeys.1257.120512 (PMC12592998; doi:10.3897/zookeys.1257.120512)
Supplement: XML Treatment for Chanodichthys oxycephalus [file zookeys.1257.120512-treatment1.xml]

<!DOCTYPE tp:taxon-treatment
  PUBLIC "-//TaxonX//DTD Taxonomic Treatment Publishing DTD v0 20100105//EN" "tax-treatment-NSO.dtd">
<tp:taxon-treatment xmlns:tp="http://www.plazi.org/taxpub"><tp:treatment-meta><kwd-group><label>Taxon classification</label><kwd>
                <named-content content-type="kingdom">Animalia</named-content>
              </kwd><kwd>
                <named-content content-type="order">Cypriniformes</named-content>
              </kwd><kwd>
                <named-content content-type="family">Xenocyprididae</named-content>
              </kwd></kwd-group><mixed-citation publication-type="journal"><person-group><name><surname>Chen</surname><given-names>Xiao</given-names></name><name><surname>Su</surname><given-names>Shiping</given-names></name><name><surname>Zhang</surname><given-names>Xiaohua</given-names></name><name><surname>Van der Laan</surname><given-names>Richard</given-names></name><name><surname>Zhang</surname><given-names>E</given-names></name></person-group><article-title>﻿Types matter: taxonomic status of <italic><tp:taxon-name><tp:taxon-name-part taxon-name-part-type="genus" reg="Chanodichthys">Chanodichthys</tp:taxon-name-part> <tp:taxon-name-part taxon-name-part-type="species" reg="oxycephalus">oxycephalus</tp:taxon-name-part></tp:taxon-name></italic> (Bleeker, 1871) (<tp:taxon-name><tp:taxon-name-part taxon-name-part-type="order">Cypriniformes</tp:taxon-name-part></tp:taxon-name>, <tp:taxon-name><tp:taxon-name-part taxon-name-part-type="family">Xenocyprididae</tp:taxon-name-part></tp:taxon-name>) and some relevant species of East Asia</article-title><source>Zookeys</source><day>30</day><month>10</month><year>2025</year><volume>1257</volume><fpage>285</fpage><lpage>303</lpage><pub-id pub-id-type="doi">10.3897/zookeys.1257.120512</pub-id></mixed-citation></tp:treatment-meta><tp:nomenclature><label>﻿</label><tp:taxon-name><object-id xmlns:xlink="http://www.w3.org/1999/xlink" content-type="arpha" xlink:type="simple">AD0CE641-D8E2-5F78-AFB9-8E9F1330C2B5</object-id>
              <tp:taxon-name-part taxon-name-part-type="genus" reg="Chanodichthys">Chanodichthys</tp:taxon-name-part>
              <tp:taxon-name-part taxon-name-part-type="species" reg="oxycephalus">oxycephalus</tp:taxon-name-part>
            </tp:taxon-name><tp:taxon-authority>(Bleeker, 1871)</tp:taxon-authority><tp:nomenclature-citation-list><tp:nomenclature-citation><tp:taxon-name>
                  <tp:taxon-name-part taxon-name-part-type="genus" reg="Culter">Culter</tp:taxon-name-part> <tp:taxon-name-part taxon-name-part-type="species" reg="oxycephalus">oxycephalus</tp:taxon-name-part></tp:taxon-name><comment>Bleeker, 1871a: 74, pl. 5 (Chang-Jiang, China). Appeared first as name only in <xref ref-type="bibr" rid="B4">Bleeker 1870</xref>: 252. Also appeared in <xref ref-type="bibr" rid="B6">Bleeker 1871b</xref>: 87 and <xref ref-type="bibr" rid="B7">Bleeker 1873</xref>: 10.</comment></tp:nomenclature-citation><tp:nomenclature-citation><tp:taxon-name>
                  <tp:taxon-name-part taxon-name-part-type="genus" reg="Culter">Culter</tp:taxon-name-part> <tp:taxon-name-part taxon-name-part-type="species" reg="oxycephaloides">oxycephaloides</tp:taxon-name-part></tp:taxon-name><comment>Kreyenberg &amp; Pappenheim, 1908: 104 (Lake Dongting, south central China); <xref ref-type="bibr" rid="B18">Compilation Group XNC 1984</xref>: 53–54 (Xichuan); <xref ref-type="bibr" rid="B55">Yang 1987</xref>: 61–62 (Lake Liangzi); <xref ref-type="bibr" rid="B51">Wu 1989</xref>: 66–67 (Chishui); <xref ref-type="bibr" rid="B25">Institute SFR and Department of Biology SNU 1992</xref>: 44–45 (Xunyang, Xixiang, Baihe, Ankang); <xref ref-type="bibr" rid="B31">Luo 1994</xref>: 47 (Chang-Jiang); <xref ref-type="bibr" rid="B12">Chen et al. 1998</xref> (mid-upper Chang-Jiang basin); <xref ref-type="bibr" rid="B57">Yao 2010</xref>: 37 (Anqing, Chaohu, Chang-Jiang); <xref ref-type="bibr" rid="B23">Guo et al. 2021</xref>: 164–167 (Guangyuan, Nanchong, Yibin); <xref ref-type="bibr" rid="B52">Wu et al. 2021</xref>: 98–99 (Xinhua, Hengyang); <xref ref-type="bibr" rid="B45">Wang 2022</xref>: 128 (Nanjing); <xref ref-type="bibr" rid="B11">Chen and Fu 2024</xref>: 122–123 (Xinjian, Duchang, Poyang).</comment></tp:nomenclature-citation><tp:nomenclature-citation><tp:taxon-name>
                  <tp:taxon-name-part taxon-name-part-type="genus" reg="Erythroculter">Erythroculter</tp:taxon-name-part> <tp:taxon-name-part taxon-name-part-type="species" reg="oxycephaloides">oxycephaloides</tp:taxon-name-part></tp:taxon-name><comment>: <xref ref-type="bibr" rid="B36">Nichols 1928</xref>: 30 (Lake Dongting); <xref ref-type="bibr" rid="B58">Yih and Chu 1959</xref>: 87 (Lake Liangzi); <xref ref-type="bibr" rid="B50">Wu 1964</xref>: 103 (Lake Liangzi, Yunxian, Mudong, Hechuan).</comment></tp:nomenclature-citation><tp:nomenclature-citation><tp:taxon-name>
                  <tp:taxon-name-part taxon-name-part-type="genus" reg="Culter">Culter</tp:taxon-name-part> (<tp:taxon-name-part taxon-name-part-type="subgenus" reg="Erythroculter">Erythroculter</tp:taxon-name-part>) <tp:taxon-name-part taxon-name-part-type="species" reg="oxycephaloides">oxycephaloides</tp:taxon-name-part></tp:taxon-name><comment>: Kimura 1934: 107 (Chongqing).</comment></tp:nomenclature-citation></tp:nomenclature-citation-list></tp:nomenclature><tp:treatment-sec sec-type="material" id="SECID0EW2AE"><title>Specimens examined.</title><p>• MNHN 0000-5050, <bold><italic>holotype</italic></bold>, 290 mm <abbrev xmlns:xlink="http://www.w3.org/1999/xlink" xlink:title="standard length" id="ABBRID0E62AE" xlink:type="simple">SL</abbrev>: Chang-Jiang; • ZMB 16686, 172 mm <abbrev xmlns:xlink="http://www.w3.org/1999/xlink" xlink:title="standard length" id="ABBRID0ED3AE" xlink:type="simple">SL</abbrev>: Lake Dongting (photographic examination); • <named-content xmlns:xlink="http://www.w3.org/1999/xlink" content-type="dwc:institutional_code" xlink:title="Museum of Aquatic Organisms at the Institute of Hydrobiology, Chinese Academy of Sciences" xlink:href="http://grbio.org/institution/institute-hydrobiology-chinese-academy-sciences" xlink:type="simple">IHB</named-content> 201807055611–14, 8 specimens, 65.9–122.4 mm <abbrev xmlns:xlink="http://www.w3.org/1999/xlink" xlink:title="standard length" id="ABBRID0EL3AE" xlink:type="simple">SL</abbrev>: Hunan Province: Xiangyin County, Menggu Village (<named-content xmlns:xlink="http://www.w3.org/1999/xlink" content-type="dwc:verbatimCoordinates" xlink:type="simple"><named-content content-type="geo-json" specific-use="{&#34;type&#34;:&#34;Point&#34;,&#34;coordinates&#34;:[112.891228,28.801356]}" id="NCID0ES3AE" xlink:type="simple">28°48'04.88"N, 112°53'28.42"E</named-content></named-content>), caught by X. Chen, C. An, W. Shao, 5 Jul 2018; • <named-content xmlns:xlink="http://www.w3.org/1999/xlink" content-type="dwc:institutional_code" xlink:title="Museum of Aquatic Organisms at the Institute of Hydrobiology, Chinese Academy of Sciences" xlink:href="http://grbio.org/institution/institute-hydrobiology-chinese-academy-sciences" xlink:type="simple">IHB</named-content> 201805055611–14, 3 specimens, 65.9–122.4 mm <abbrev xmlns:xlink="http://www.w3.org/1999/xlink" xlink:title="standard length" id="ABBRID0E23AE" xlink:type="simple">SL</abbrev>: Hunan Province: Yueyang City, Chenglingji (<named-content xmlns:xlink="http://www.w3.org/1999/xlink" content-type="dwc:verbatimCoordinates" xlink:type="simple"><named-content content-type="geo-json" specific-use="{&#34;type&#34;:&#34;Point&#34;,&#34;coordinates&#34;:[113.145519,29.436036]}" id="NCID0EC4AE" xlink:type="simple">29°26'09.73"N, 113°08'43.87"E</named-content></named-content>), collected by X. Chen, D. T. Nguyen, L. Zhang, 10 May 2018. • <named-content xmlns:xlink="http://www.w3.org/1999/xlink" content-type="dwc:institutional_code" xlink:title="Museum of Aquatic Organisms at the Institute of Hydrobiology, Chinese Academy of Sciences" xlink:href="http://grbio.org/institution/institute-hydrobiology-chinese-academy-sciences" xlink:type="simple">IHB</named-content> 201807165611–14, 4 specimens, 65.9–122.4 mm <abbrev xmlns:xlink="http://www.w3.org/1999/xlink" xlink:title="standard length" id="ABBRID0EL4AE" xlink:type="simple">SL</abbrev>: Hunan Province: Yueyang City, Hongqihu (<named-content xmlns:xlink="http://www.w3.org/1999/xlink" content-type="dwc:verbatimCoordinates" xlink:type="simple"><named-content content-type="geo-json" specific-use="{&#34;type&#34;:&#34;Point&#34;,&#34;coordinates&#34;:[112.953331,29.232461]}" id="NCID0ES4AE" xlink:type="simple">29°13'56.86"N, 112°57'11.99"E</named-content></named-content>), collected by X. Chen, L. Cao, L. Qiu, 16 Jun 2018.</p></tp:treatment-sec><tp:treatment-sec sec-type="diagnosis" id="SECID0EX4AE"><title>Diagnosis.</title><p><italic><tp:taxon-name><tp:taxon-name-part taxon-name-part-type="genus" reg="Chanodichthys">Chanodichthys</tp:taxon-name-part> <tp:taxon-name-part taxon-name-part-type="species" reg="oxycephalus">oxycephalus</tp:taxon-name-part></tp:taxon-name></italic> can be diagnostically separated from all congeneric species by its reduced vertebral count (4+37-38), and distinguished from other species, except morphologically similar congeners <italic><tp:taxon-name><tp:taxon-name-part taxon-name-part-type="genus" reg="Chanodichthys">Ch.</tp:taxon-name-part> <tp:taxon-name-part taxon-name-part-type="species" reg="dabryi">dabryi</tp:taxon-name-part></tp:taxon-name></italic> and <italic><tp:taxon-name><tp:taxon-name-part taxon-name-part-type="genus" reg="Chanodichthys">Ch.</tp:taxon-name-part> <tp:taxon-name-part taxon-name-part-type="species" reg="abramoides">abramoides</tp:taxon-name-part></tp:taxon-name></italic>, by having a sub-superior and oblique mouth and 23–29 branched anal-fin rays. It is distinct from the latter two species in having a pointed (vs non-pointed), steeply (vs –gradually) elevated humpback behind to the head and higher lateral-line pored scales 73–75 (vs ≤ 70).</p></tp:treatment-sec><tp:treatment-sec sec-type="description" id="SECID0E55AE"><title>Description.</title><p>Morphometric measurements for examined specimens in this study provided in Table <xref ref-type="table" rid="T1">1</xref>. See Fig. <xref ref-type="fig" rid="F1">1</xref> for general appearance.</p><fig id="F1" position="float" orientation="portrait"><object-id xmlns:xlink="http://www.w3.org/1999/xlink" content-type="doi" xlink:type="simple">10.3897/zookeys.1257.120512.figure1</object-id><object-id xmlns:xlink="http://www.w3.org/1999/xlink" content-type="arpha" xlink:type="simple">EB2EC3DB-18FE-55F4-9BAE-EBA7EF965CBE</object-id><label>Figure 1.</label><caption><p>Lateral view of <italic><tp:taxon-name><tp:taxon-name-part taxon-name-part-type="genus" reg="Chanodichthys">Chanodichthys</tp:taxon-name-part> <tp:taxon-name-part taxon-name-part-type="species" reg="oxycephalus">oxycephalus</tp:taxon-name-part></tp:taxon-name></italic>, ca 250 mm TL; China: Jiangsu: Nanjing, Jul 2021, collected by Tao Ju and Zhaochen Ding. Illustrated by Zhixian Sun.</p></caption><graphic xmlns:xlink="http://www.w3.org/1999/xlink" xlink:href="zookeys-1257-285_article-120512__-g001.jpg" position="float" orientation="portrait" xlink:type="simple" id="oo_1454335.jpg"><uri content-type="original_file" xlink:type="simple">https://binary.pensoft.net/fig/1454335</uri></graphic></fig><p>Body strongly compressed and deep; dorsal profile convex with a significant hump posterior to nape and ventral profile somewhat straight. Abdominal keel developed from the pelvic-fin insertion to the anus. Head small, pointed, laterally compressed, length less than body height. Snout protruded, longer than eye diameter. Mouth sub-superior, slit; maxilla slightly shorter than mandible, with its posterior end extending backwards below nostril but not to anterior margin of orbital. No barbels. Eye large, laterally positioned in anterior half of head. Interorbital space wide and slightly convex, distance larger than eye diameter. Nostril near anterior margin of eye, with lower margin above a line aligning upper margin of eye. Gill aperture broad, extending forward approximately below posterior margin of eye. Gill membranes united to narrow isthmus.</p><p>Dorsal fin with 3 simple and 7–8 branched rays; last simple ray stiff with a smooth posterior margin, and shorter than <abbrev xmlns:xlink="http://www.w3.org/1999/xlink" xlink:title="Head length" id="ABBRID0EIAAG" xlink:type="simple">HL</abbrev>; origin posterior to vertical through pelvic-fin base; distal margin slightly concave. Pectoral fins short and pointed, with 1 simple and 15–16 branched rays; tip of adpressed fin rays not reaching pelvic-fin insertion. Pelvic fin with 2 simple and 8 branched rays, inserted anterior to dorsal-fin origin, or midway between pectoral-fin insertion and anal-fin origin; tip of adpressed fin rays not reaching anal-fin origin. Pelvic axillary scale present, short, not reaching beyond base of last ray. Anal fin with 3 simple and 23–26 branched rays; origin posterior to vertical through posterior end of dorsal-fin base, or much closer to pelvic-fin base than to caudal-fin base, distal margin slightly concave. Caudal fin deeply forked, longest rays more than twice as long as shortest rays, and upper and lower lobes pointed.</p><p>Lateral line complete, originating from upper extremity of gill opening, descending downwards above pectoral-fin base, and extending almost straightly along the mid-lateral of body, running parallel to the ventral margin onto caudal peduncle. Perforated scales 73 (14) or 75 (16); scale rows above lateral line 13 (30) and below 7 (30); circum-peduncular scales 21 (16) or 22 (14) and pre-dorsal scales 13 (30).</p></tp:treatment-sec><tp:treatment-sec sec-type="Coloration" id="SECID0ENAAG"><title>Coloration.</title><p>In freshly collected specimens, head and dorsum of body grey-black, underside and abdomen silver; back and lateral head peppered with small dark spots. Back darker and belly lighter. Fins reddish, caudal fin orange-red.</p><p>In formalin-stored specimens, ground color slightly faded; body dorsally greyish and ventrally greyish-white and back of head becoming yellowish-brown. Fins grey to creamy yellow.</p></tp:treatment-sec><tp:treatment-sec sec-type="Sexual dimorphism" id="SECID0ETAAG"><title>Sexual dimorphism.</title><p>No sexual dimorphism was observed in the specimens checked.</p></tp:treatment-sec><tp:treatment-sec sec-type="distribution" id="SECID0EYAAG"><title>Geographical distribution and habitat.</title><p><italic><tp:taxon-name><tp:taxon-name-part taxon-name-part-type="genus" reg="Chanodichthys">Chanodichthys</tp:taxon-name-part> <tp:taxon-name-part taxon-name-part-type="species" reg="oxycephalus">oxycephalus</tp:taxon-name-part></tp:taxon-name></italic> is restricted to the Chang-Jiang basin (Fig. <xref ref-type="fig" rid="F2">2</xref>), based on the data obtained during the field survey and historical records from the literature (<xref ref-type="bibr" rid="B18">Compilation Group XNC 1984</xref>; <xref ref-type="bibr" rid="B55">Yang 1987</xref>; <xref ref-type="bibr" rid="B51">Wu 1989</xref>; <xref ref-type="bibr" rid="B25">Institute SFR and Department of Biology SNU 1992</xref>; <xref ref-type="bibr" rid="B57">Yao 2010</xref>; <xref ref-type="bibr" rid="B19">Duan et al. 2015</xref>; <xref ref-type="bibr" rid="B23">Guo et al. 2021</xref>; <xref ref-type="bibr" rid="B52">Wu et al. 2021</xref>; <xref ref-type="bibr" rid="B45">Wang 2022</xref>; <xref ref-type="bibr" rid="B11">Chen and Fu 2024</xref>). Specimens, previously identified by <xref ref-type="bibr" rid="B33">Luo and Chen (1998)</xref> as <italic><tp:taxon-name><tp:taxon-name-part taxon-name-part-type="genus" reg="Culter">Culter</tp:taxon-name-part> <tp:taxon-name-part taxon-name-part-type="species" reg="oxycephaloides">oxycephaloides</tp:taxon-name-part></tp:taxon-name></italic> from the mid-upper Chang-Jiang basin, belong to this species; meanwhile, the voucher specimens, recognized by them as <italic><tp:taxon-name><tp:taxon-name-part taxon-name-part-type="genus" reg="Chanodichthys">Ch.</tp:taxon-name-part> <tp:taxon-name-part taxon-name-part-type="species" reg="oxycephalus">oxycephalus</tp:taxon-name-part></tp:taxon-name></italic> from Lake Liangzi of Hubei Province and Lake Shinkai of Heilongjiang Province, are in fact a misidentification of <italic><tp:taxon-name><tp:taxon-name-part taxon-name-part-type="genus" reg="Chanodichthys">Ch.</tp:taxon-name-part> <tp:taxon-name-part taxon-name-part-type="species" reg="dabryi">dabryi</tp:taxon-name-part></tp:taxon-name></italic>.</p><fig id="F2" position="float" orientation="portrait"><object-id xmlns:xlink="http://www.w3.org/1999/xlink" content-type="doi" xlink:type="simple">10.3897/zookeys.1257.120512.figure2</object-id><object-id xmlns:xlink="http://www.w3.org/1999/xlink" content-type="arpha" xlink:type="simple">231BD4C8-959C-5439-AD4D-224EF5BA6204</object-id><label>Figure 2.</label><caption><p>Distribution map of <italic><tp:taxon-name><tp:taxon-name-part taxon-name-part-type="genus" reg="Chanodichthys">Chanodichthys</tp:taxon-name-part> <tp:taxon-name-part taxon-name-part-type="species" reg="oxycephalus">oxycephalus</tp:taxon-name-part></tp:taxon-name></italic> (green area) and related records compiled from historical literature and field surveys. Note: red solid circles = valid records; crossed circles = literature-derived invalid historical records. The grey region delineates the sympatric distribution of cultrin fishes, viz., the studied area.</p></caption><graphic xmlns:xlink="http://www.w3.org/1999/xlink" xlink:href="zookeys-1257-285_article-120512__-g002.jpg" position="float" orientation="portrait" xlink:type="simple" id="oo_1454336.jpg"><uri content-type="original_file" xlink:type="simple">https://binary.pensoft.net/fig/1454336</uri></graphic></fig></tp:treatment-sec><tp:treatment-sec><!--Section generated to contain objects referenced in tp:taxon-treatment.--><table-wrap id="T1" position="float" orientation="portrait"><label>Table 1.</label><caption><p>Morphometric measurements and meristic counts for <italic><tp:taxon-name><tp:taxon-name-part taxon-name-part-type="genus" reg="Chanodichthys">Chanodichthys</tp:taxon-name-part> <tp:taxon-name-part taxon-name-part-type="species" reg="oxycephalus">oxycephalus</tp:taxon-name-part></tp:taxon-name></italic>, <italic><tp:taxon-name><tp:taxon-name-part taxon-name-part-type="genus" reg="Chanodichthys">Ch.</tp:taxon-name-part> <tp:taxon-name-part taxon-name-part-type="species" reg="abramoides">abramoides</tp:taxon-name-part></tp:taxon-name></italic>, and <italic><tp:taxon-name><tp:taxon-name-part taxon-name-part-type="genus" reg="Chanodichthys">Ch.</tp:taxon-name-part> <tp:taxon-name-part taxon-name-part-type="species" reg="dabryi">dabryi</tp:taxon-name-part></tp:taxon-name></italic>. Note: SD (standard deviation).</p></caption><table id="TID0ENSBG" rules="all"><tbody><tr><th rowspan="2" colspan="1">Character</th><th rowspan="1" colspan="2"><italic><tp:taxon-name><tp:taxon-name-part taxon-name-part-type="genus" reg="Chanodichthys">Ch.</tp:taxon-name-part> <tp:taxon-name-part taxon-name-part-type="species" reg="oxycephalus">oxycephalus</tp:taxon-name-part></tp:taxon-name></italic> (n = 30)</th><th rowspan="1" colspan="2"><italic><tp:taxon-name><tp:taxon-name-part taxon-name-part-type="genus" reg="Chanodichthys">Ch.</tp:taxon-name-part> <tp:taxon-name-part taxon-name-part-type="species" reg="abramoides">abramoides</tp:taxon-name-part></tp:taxon-name></italic> (n = 21)</th><th rowspan="1" colspan="2"><italic><tp:taxon-name><tp:taxon-name-part taxon-name-part-type="genus" reg="Chanodichthys">Ch.</tp:taxon-name-part> <tp:taxon-name-part taxon-name-part-type="species" reg="dabryi">dabryi</tp:taxon-name-part></tp:taxon-name></italic> (n = 23)</th></tr><tr><th rowspan="1" colspan="1">Range</th><th rowspan="1" colspan="1">Mean ± SD</th><th rowspan="1" colspan="1">Range</th><th rowspan="1" colspan="1">Mean ± SD</th><th rowspan="1" colspan="1">Range</th><th rowspan="1" colspan="1">Mean ± SD</th></tr><tr><td rowspan="1" colspan="1"><abbrev xmlns:xlink="http://www.w3.org/1999/xlink" xlink:title="standard length" id="ABBRID0ESGAE" xlink:type="simple">SL</abbrev> (mm)</td><td rowspan="1" colspan="1">66.7–236.7</td><td rowspan="1" colspan="1">136.9 ± 52.4</td><td rowspan="1" colspan="1">149.8–270.9</td><td rowspan="1" colspan="1">208.6 ± 30.9</td><td rowspan="1" colspan="1">73.7–193.5</td><td rowspan="1" colspan="1">140.5 ± 35.0</td></tr><tr><td rowspan="1" colspan="7">
                  <bold>Morphometric data</bold>
                </td></tr><tr><td rowspan="1" colspan="7">% <bold>of <abbrev xmlns:xlink="http://www.w3.org/1999/xlink" xlink:title="standard length" id="ABBRID0EWHAE" xlink:type="simple">SL</abbrev></bold></td></tr><tr><td rowspan="1" colspan="1">Body depth</td><td rowspan="1" colspan="1">22.2–29.5</td><td rowspan="1" colspan="1">25.5 ± 1.9</td><td rowspan="1" colspan="1">25.9–31.3</td><td rowspan="1" colspan="1">27.9 ± 1.7</td><td rowspan="1" colspan="1">21.0–27.9</td><td rowspan="1" colspan="1">24.5 ± 1.7</td></tr><tr><td rowspan="1" colspan="1">Body width</td><td rowspan="1" colspan="1">8.0–11.9</td><td rowspan="1" colspan="1">9.4 ± 1.1</td><td rowspan="1" colspan="1">7.7–9.5</td><td rowspan="1" colspan="1">8.9 ± 0.5</td><td rowspan="1" colspan="1">8.5–11.8</td><td rowspan="1" colspan="1">9.5 ± 0.9</td></tr><tr><td rowspan="1" colspan="1">Caudal-peduncle length</td><td rowspan="1" colspan="1">9.2–15.4</td><td rowspan="1" colspan="1">12.0 ± 1.8</td><td rowspan="1" colspan="1">10.9–14.4</td><td rowspan="1" colspan="1">12.2 ± 1.1</td><td rowspan="1" colspan="1">8.0–13.9</td><td rowspan="1" colspan="1">11.6 ± 1.5</td></tr><tr><td rowspan="1" colspan="1">Caudal-peduncle depth</td><td rowspan="1" colspan="1">6.7–10.9</td><td rowspan="1" colspan="1">8.9 ± 1.1</td><td rowspan="1" colspan="1">8.4–10.8</td><td rowspan="1" colspan="1">9.7 ± 0.6</td><td rowspan="1" colspan="1">8.2–11.2</td><td rowspan="1" colspan="1">9.3 ± 0.8</td></tr><tr><td rowspan="1" colspan="1">Pectoral-fin length</td><td rowspan="1" colspan="1">15.0–20.2</td><td rowspan="1" colspan="1">16.7 ± 1.6</td><td rowspan="1" colspan="1">18.2–21.8</td><td rowspan="1" colspan="1">19.7 ± 1.0</td><td rowspan="1" colspan="1">17.9–20.8</td><td rowspan="1" colspan="1">19.2 ± 0.9</td></tr><tr><td rowspan="1" colspan="1">Pelvic-fin length</td><td rowspan="1" colspan="1">12.9–17.9</td><td rowspan="1" colspan="1">14.7 ± 1.3</td><td rowspan="1" colspan="1">15.5–19.7</td><td rowspan="1" colspan="1">17.4 ± 1.1</td><td rowspan="1" colspan="1">15.8–19.3</td><td rowspan="1" colspan="1">17.5 ± 0.9</td></tr><tr><td rowspan="1" colspan="1">Anal-fin length</td><td rowspan="1" colspan="1">11.0–13.3</td><td rowspan="1" colspan="1">12.3 ± 0.8</td><td rowspan="1" colspan="1">21.6–27.0</td><td rowspan="1" colspan="1">24.9 ± 1.6</td><td rowspan="1" colspan="1">9.6–13.9</td><td rowspan="1" colspan="1">12.4 ± 1.0</td></tr><tr><td rowspan="1" colspan="1">Dorsal-fin length</td><td rowspan="1" colspan="1">16.8–23.5</td><td rowspan="1" colspan="1">21.1 ± 2.3</td><td rowspan="1" colspan="1">18.3–23.0</td><td rowspan="1" colspan="1">20.5 ± 1.6</td><td rowspan="1" colspan="1">14.2–24.2</td><td rowspan="1" colspan="1">19.7 ± 2.4</td></tr><tr><td rowspan="1" colspan="1">Head length</td><td rowspan="1" colspan="1">25.2–29.2</td><td rowspan="1" colspan="1">26.7 ± 1.2</td><td rowspan="1" colspan="1">25.2–29.6</td><td rowspan="1" colspan="1">27.0 ± 1.2</td><td rowspan="1" colspan="1">23.9–26.9</td><td rowspan="1" colspan="1">25.6 ± 0.9</td></tr><tr><td rowspan="1" colspan="7">% <bold>of <abbrev xmlns:xlink="http://www.w3.org/1999/xlink" xlink:title="Head length" id="ABBRID0EGOAE" xlink:type="simple">HL</abbrev></bold></td></tr><tr><td rowspan="1" colspan="1">Head depth</td><td rowspan="1" colspan="1">45.6–57.8</td><td rowspan="1" colspan="1">51.5 ± 3.5</td><td rowspan="1" colspan="1">67.4–84.2</td><td rowspan="1" colspan="1">79.8 ± 4.6</td><td rowspan="1" colspan="1">52.7–63.9</td><td rowspan="1" colspan="1">58.1 ± 2.6</td></tr><tr><td rowspan="1" colspan="1">Head width</td><td rowspan="1" colspan="1">32.5–40.6</td><td rowspan="1" colspan="1">36.2 ± 2.5</td><td rowspan="1" colspan="1">33.7–42.3</td><td rowspan="1" colspan="1">37.5 ± 2.4</td><td rowspan="1" colspan="1">34.6–45.0</td><td rowspan="1" colspan="1">39.0 ± 2.3</td></tr><tr><td rowspan="1" colspan="1">Snout length</td><td rowspan="1" colspan="1">26.1–31.0</td><td rowspan="1" colspan="1">28.5 ± 1.6</td><td rowspan="1" colspan="1">26.4–32.6</td><td rowspan="1" colspan="1">29.6 ± 2.1</td><td rowspan="1" colspan="1">23.2–32.3</td><td rowspan="1" colspan="1">27.9 ± 2.0</td></tr><tr><td rowspan="1" colspan="1">Eye diameter</td><td rowspan="1" colspan="1">17.6–28.9</td><td rowspan="1" colspan="1">21.1 ± 3.3</td><td rowspan="1" colspan="1">16.1–36.1</td><td rowspan="1" colspan="1">19.4 ± 5.0</td><td rowspan="1" colspan="1">18.3–27.2</td><td rowspan="1" colspan="1">21.8 ± 2.6</td></tr><tr><td rowspan="1" colspan="1">Mouth depth</td><td rowspan="1" colspan="1">21.8–39.5</td><td rowspan="1" colspan="1">30.3 ± 7.2</td><td rowspan="1" colspan="1">30.4–55.0</td><td rowspan="1" colspan="1">35.0 ± 6.2</td><td rowspan="1" colspan="1">25.7–39.9</td><td rowspan="1" colspan="1">31.5 ± 3.8</td></tr><tr><td rowspan="1" colspan="1">Mouth width</td><td rowspan="1" colspan="1">60.4–67.8</td><td rowspan="1" colspan="1">65.0 ± 2.4</td><td rowspan="1" colspan="1">63.7–87.8</td><td rowspan="1" colspan="1">73.5 ± 7.2</td><td rowspan="1" colspan="1">51.9–75.1</td><td rowspan="1" colspan="1">60.7 ± 4.9</td></tr><tr><td rowspan="1" colspan="7">
                  <bold>Meristic counts</bold>
                </td></tr><tr><td rowspan="1" colspan="1">Lateral-line scales</td><td rowspan="1" colspan="1">73–75</td><td rowspan="1" colspan="1">74 ± 0.5</td><td rowspan="1" colspan="1">64–69</td><td rowspan="1" colspan="1">68 ± 0.5</td><td rowspan="1" colspan="1">64–70</td><td rowspan="1" colspan="1">67 ± 0.7</td></tr><tr><td rowspan="1" colspan="1">Scale rows above lateral line</td><td rowspan="1" colspan="1">13</td><td rowspan="1" colspan="1">13</td><td rowspan="1" colspan="1">12–13</td><td rowspan="1" colspan="1">12 ± 0.5</td><td rowspan="1" colspan="1">13–14</td><td rowspan="1" colspan="1">13 ± 0.5</td></tr><tr><td rowspan="1" colspan="1">Scale rows below lateral line</td><td rowspan="1" colspan="1">7</td><td rowspan="1" colspan="1">7</td><td rowspan="1" colspan="1">8–9</td><td rowspan="1" colspan="1">8 ± 0.5</td><td rowspan="1" colspan="1">6–7</td><td rowspan="1" colspan="1">6 ± 0.5</td></tr><tr><td rowspan="1" colspan="1">Circum-peduncular scales</td><td rowspan="1" colspan="1">21–22</td><td rowspan="1" colspan="1">21 ± 0.5</td><td rowspan="1" colspan="1">20–23</td><td rowspan="1" colspan="1">22 ± 0.5</td><td rowspan="1" colspan="1">20–22</td><td rowspan="1" colspan="1">21 ± 0.5</td></tr><tr><td rowspan="1" colspan="1">Vertebral counts</td><td rowspan="1" colspan="1">4+37–38</td><td rowspan="1" colspan="1">37 ± 0.5</td><td rowspan="1" colspan="1">4+42–43</td><td rowspan="1" colspan="1">42 ± 0.8</td><td rowspan="1" colspan="1">4+41–43</td><td rowspan="1" colspan="1">42 ± 0.3</td></tr></tbody></table></table-wrap></tp:treatment-sec><ref-list><ref id="B4"><mixed-citation xmlns:xlink="http://www.w3.org/1999/xlink" xlink:type="simple"><person-group><name name-style="western"><surname>Bleeker</surname><given-names>P</given-names></name></person-group> (<year>1870</year>) <article-title>Mededeeling omtrent eenige nieuwe vischsoorten van China. Verslagen en Mededeelingen der Koninklijke Akademie van Wetenschappen.</article-title><source>Afdeeling Natuurkunde, Series</source><volume>2</volume>(<issue>4</issue>): <fpage>251</fpage>–<lpage>253</lpage>.</mixed-citation></ref><ref id="B6"><mixed-citation xmlns:xlink="http://www.w3.org/1999/xlink" xlink:type="simple"><person-group><name name-style="western"><surname>Bleeker</surname><given-names>P</given-names></name></person-group> (<year>1871b</year>) <article-title>Sur les espèces du genre <italic><tp:taxon-name><tp:taxon-name-part taxon-name-part-type="genus">Culter</tp:taxon-name-part></tp:taxon-name></italic> Basil.</article-title><source>Nederlandsch Tijdschrift voor de Dierkunde</source><volume>4</volume>: <fpage>77</fpage>–<lpage>88</lpage>.</mixed-citation></ref><ref id="B7"><mixed-citation xmlns:xlink="http://www.w3.org/1999/xlink" xlink:type="simple"><person-group><name name-style="western"><surname>Bleeker</surname><given-names>P</given-names></name></person-group> (<year>1873</year>) <article-title>Faune ichthyologique de Chine.</article-title><source>Nederlandsch Tijdschrift voor de Dierkunde</source><volume>4</volume>: <fpage>113</fpage>–<lpage>154</lpage>.</mixed-citation></ref><ref id="B18"><mixed-citation xmlns:xlink="http://www.w3.org/1999/xlink" xlink:type="simple">Compilation Group XNC (<year>1984</year>) <source>Fish of Henan Province.</source><publisher-name>Henan Science and Technology Press</publisher-name>, <publisher-loc>Zhengzhou</publisher-loc>, <size units="page">193 pp</size>. [In Chinese]</mixed-citation></ref><ref id="B55"><mixed-citation xmlns:xlink="http://www.w3.org/1999/xlink" xlink:type="simple"><person-group><name name-style="western"><surname>Yang</surname><given-names>GR</given-names></name></person-group> (<year>1987</year>) <source>Fishes in Hubei Province.</source><publisher-name>Hubei Science and Technology Press</publisher-name>, <publisher-loc>Wuhan</publisher-loc>, <size units="page">299 pp</size>. [In Chinese]</mixed-citation></ref><ref id="B51"><mixed-citation xmlns:xlink="http://www.w3.org/1999/xlink" xlink:type="simple"><person-group><name name-style="western"><surname>Wu</surname><given-names>L</given-names></name></person-group> (<year>1989</year>) <source>Fish of Guizhou Province.</source><publisher-name>Guizhou People Press</publisher-name>, <publisher-loc>Guiyang</publisher-loc>, <size units="page">346 pp</size>. [In Chinese]</mixed-citation></ref><ref id="B25"><mixed-citation xmlns:xlink="http://www.w3.org/1999/xlink" xlink:type="simple">Institute SFR and Department of Biology SNU (<year>1992</year>) <source>Fish of Shaanxi Province.</source><publisher-name>Shaanxi Science and Technology Press</publisher-name>, <publisher-loc>Xi’an</publisher-loc>, <size units="page">192 pp</size>. [In Chinese]</mixed-citation></ref><ref id="B31"><mixed-citation xmlns:xlink="http://www.w3.org/1999/xlink" xlink:type="simple"><person-group><name name-style="western"><surname>Luo</surname><given-names>YL</given-names></name></person-group> (<year>1994</year>) <article-title>Some clarifications on the <tp:taxon-name><tp:taxon-name-part taxon-name-part-type="subfamily">Cultrinae</tp:taxon-name-part></tp:taxon-name> fishes of China.</article-title><source>Acta Hydrobiologica Sinica</source><volume>18</volume>(<issue>1</issue>): <fpage>45</fpage>–<lpage>49</lpage>. <ext-link xlink:href="10.3724/issn1000-3207-1994-1-45-d" ext-link-type="doi" xlink:type="simple">https://doi.org/10.3724/issn1000-3207-1994-1-45-d</ext-link> [In Chinese]</mixed-citation></ref><ref id="B12"><mixed-citation xmlns:xlink="http://www.w3.org/1999/xlink" xlink:type="simple"><person-group><name name-style="western"><surname>Chen</surname><given-names>YY</given-names></name><name name-style="western"><surname>Chu</surname><given-names>XL</given-names></name><name name-style="western"><surname>Luo</surname><given-names>YL</given-names></name><name name-style="western"><surname>Chen</surname><given-names>YR</given-names></name><name name-style="western"><surname>Liu</surname><given-names>HZ</given-names></name><name name-style="western"><surname>He</surname><given-names>MJ</given-names></name><name name-style="western"><surname>Chen</surname><given-names>W</given-names></name><name name-style="western"><surname>Yue</surname><given-names>PQ</given-names></name><name name-style="western"><surname>He</surname><given-names>SP</given-names></name><name name-style="western"><surname>Lin</surname><given-names>RD</given-names></name></person-group> (<year>1998</year>) <source>Fauna Sinica: <tp:taxon-name><tp:taxon-name-part taxon-name-part-type="superclass">Osteichthyes</tp:taxon-name-part></tp:taxon-name><tp:taxon-name><tp:taxon-name-part taxon-name-part-type="order">Cypriniformes</tp:taxon-name-part></tp:taxon-name> II.</source><publisher-name>Science Press</publisher-name>, <publisher-loc>Beijing</publisher-loc>, <size units="page">531 pp</size>. [In Chinese]</mixed-citation></ref><ref id="B57"><mixed-citation xmlns:xlink="http://www.w3.org/1999/xlink" xlink:type="simple"><person-group><name name-style="western"><surname>Yao</surname><given-names>WQ</given-names></name></person-group> (<year>2010</year>) <source>Systematic Synopsis of Fishes in Anhui Province.</source><publisher-name>Beijing Normal University Press and Anhui University Press</publisher-name>, <publisher-loc>Hefei</publisher-loc>, <size units="page">165 pp</size>. [In Chinese]</mixed-citation></ref><ref id="B23"><mixed-citation xmlns:xlink="http://www.w3.org/1999/xlink" xlink:type="simple"><person-group><name name-style="western"><surname>Guo</surname><given-names>YS</given-names></name><name name-style="western"><surname>Sun</surname><given-names>ZY</given-names></name><name name-style="western"><surname>He</surname><given-names>XH</given-names></name><name name-style="western"><surname>Jin</surname><given-names>W</given-names></name><name name-style="western"><surname>Chen</surname><given-names>YL</given-names></name></person-group> (<year>2021</year>) <source>Colored Atlas of Fishes of Sichuan (I).</source><publisher-name>Science Press</publisher-name>, <publisher-loc>Beijing</publisher-loc>, <size units="page">1012 pp</size>. [In Chinese]</mixed-citation></ref><ref id="B52"><mixed-citation xmlns:xlink="http://www.w3.org/1999/xlink" xlink:type="simple"><person-group><name name-style="western"><surname>Wu</surname><given-names>YA</given-names></name><name name-style="western"><surname>Li</surname><given-names>H</given-names></name><name name-style="western"><surname>Liao</surname><given-names>FC</given-names></name><name name-style="western"><surname>Yang</surname><given-names>X</given-names></name><name name-style="western"><surname>Xie</surname><given-names>ZG</given-names></name></person-group> (<year>2021</year>) <source>The Fish Fauna of Hunan Province.</source><publisher-name>Science Press</publisher-name>, <publisher-loc>Beijing</publisher-loc>, <size units="page">488 pp</size>. [In Chinese]</mixed-citation></ref><ref id="B45"><mixed-citation xmlns:xlink="http://www.w3.org/1999/xlink" xlink:type="simple"><person-group><name name-style="western"><surname>Wang</surname><given-names>Q</given-names></name></person-group> (<year>2022</year>) Nanjing Common Aquatic Wildlife Identification Manual, Nanjing University Press, Nanjing, 210 pp. [In Chinese]</mixed-citation></ref><ref id="B11"><mixed-citation xmlns:xlink="http://www.w3.org/1999/xlink" xlink:type="simple"><person-group><name name-style="western"><surname>Chen</surname><given-names>WJ</given-names></name><name name-style="western"><surname>Fu</surname><given-names>HY</given-names></name></person-group> (<year>2024</year>) <source>Fish of Jiangxi Province.</source><publisher-name>Science Press</publisher-name>, <publisher-loc>Beijing</publisher-loc>, <size units="page">339 pp</size>. [In Chinese]</mixed-citation></ref><ref id="B36"><mixed-citation xmlns:xlink="http://www.w3.org/1999/xlink" xlink:type="simple"><person-group><name name-style="western"><surname>Nichols</surname><given-names>JT</given-names></name></person-group> (<year>1928</year>) <article-title>Chinese fresh-water fishes in the American Museum of Natural History’s collections: A provisional check-list of the fresh-water fishes of China.</article-title><source>Bulletin of the American Museum of Natural History</source><volume>58</volume>(<issue>64</issue>): <fpage>1</fpage>–<lpage>62</lpage>.</mixed-citation></ref><ref id="B58"><mixed-citation xmlns:xlink="http://www.w3.org/1999/xlink" xlink:type="simple"><person-group><name name-style="western"><surname>Yih</surname><given-names>BL</given-names></name><name name-style="western"><surname>Chu</surname><given-names>ZR</given-names></name></person-group> (<year>1959</year>) <article-title>Review of the genera <italic><tp:taxon-name><tp:taxon-name-part taxon-name-part-type="genus">Culter</tp:taxon-name-part></tp:taxon-name></italic> and <italic><tp:taxon-name><tp:taxon-name-part taxon-name-part-type="genus">Erythroculter</tp:taxon-name-part></tp:taxon-name></italic> of China.</article-title><source>Acta Hydrobiologica Sinica</source><volume>3</volume>(<issue>2</issue>): <fpage>170</fpage>–<lpage>196</lpage>. [In Chinese]</mixed-citation></ref><ref id="B50"><mixed-citation xmlns:xlink="http://www.w3.org/1999/xlink" xlink:type="simple"><person-group><name name-style="western"><surname>Wu</surname><given-names>XW</given-names></name></person-group> (<year>1964</year>) <source>Chinese fishes of <tp:taxon-name><tp:taxon-name-part taxon-name-part-type="family">Cyprinidae</tp:taxon-name-part></tp:taxon-name> (I).</source><publisher-name>Science &amp; Technology Press</publisher-name>, <publisher-loc>Shanghai</publisher-loc>, <size units="page">315 pp</size>. [In Chinese]</mixed-citation></ref><ref id="B19"><mixed-citation xmlns:xlink="http://www.w3.org/1999/xlink" xlink:type="simple"><person-group><name name-style="western"><surname>Duan</surname><given-names>P-X</given-names></name><name name-style="western"><surname>Yang</surname><given-names>Z</given-names></name><name name-style="western"><surname>Tang</surname><given-names>H-Y</given-names></name><name name-style="western"><surname>Xiao</surname><given-names>Q</given-names></name><name name-style="western"><surname>Gong</surname><given-names>Y</given-names></name><name name-style="western"><surname>Xiao</surname><given-names>TY</given-names></name><name name-style="western"><surname>Liu</surname><given-names>X-Y</given-names></name></person-group> (<year>2015</year>) <article-title>Study on age, growth, reproduction and the status of resource development of <italic><tp:taxon-name><tp:taxon-name-part taxon-name-part-type="genus">Culter</tp:taxon-name-part> <tp:taxon-name-part taxon-name-part-type="species">oxycephaloides</tp:taxon-name-part></tp:taxon-name></italic> (Kreyenberg et Pappenheim) in the Xiao River.</article-title><source>Acta Hydrobiologica Sinica</source><volume>39</volume>(<issue>04</issue>): <fpage>695</fpage>–<lpage>704</lpage>. <ext-link xlink:href="https://link.cnki.net/urlid/42.1230.Q.20150727.1424.016" ext-link-type="uri" xlink:type="simple">https://link.cnki.net/urlid/42.1230.Q.20150727.1424.016</ext-link> [In Chinese]</mixed-citation></ref><ref id="B33"><mixed-citation xmlns:xlink="http://www.w3.org/1999/xlink" xlink:type="simple"><person-group><name name-style="western"><surname>Luo</surname><given-names>YL</given-names></name><name name-style="western"><surname>Chen</surname><given-names>YR</given-names></name></person-group> (<year>1998</year>) <source>Fauna Sinica: <tp:taxon-name><tp:taxon-name-part taxon-name-part-type="superclass">Osteichthyes</tp:taxon-name-part></tp:taxon-name><tp:taxon-name><tp:taxon-name-part taxon-name-part-type="order">Cypriniformes</tp:taxon-name-part></tp:taxon-name> II <tp:taxon-name><tp:taxon-name-part taxon-name-part-type="subfamily">Cultrinae</tp:taxon-name-part></tp:taxon-name>.</source><publisher-name>Science Press</publisher-name>, <publisher-loc>Beijing</publisher-loc>, <size units="page">112 pp</size>. <ext-link xlink:href="10.3724/issn1000-3207-1996-2-182-5" ext-link-type="doi" xlink:type="simple">https://doi.org/10.3724/issn1000-3207-1996-2-182-5</ext-link> [In Chinese]</mixed-citation></ref></ref-list></tp:taxon-treatment>
